# Supplementary material for: Features of Functionalization of the Surface of Alumina Nanofibers by Hydrolysis of Organosilanes on Surface Hydroxyl Groups
Source: Polymers (Basel). 2021 Dec 14;13(24):4374. doi: 10.3390/polym13244374 (PMC8707266; doi:10.3390/polym13244374)
Supplement: Supplementary file 1 [file polymers-13-04374-s001.zip]

Archive with 1 entries (1 files):
- polymers-1465743-supplementary.pdf
